# Supplementary material for: Evaluation of Electrochemical Stability of Sulfonated Anthraquinone-Based Acidic Electrolyte for Redox Flow Battery Application
Source: Molecules. 2021 Apr 24;26(9):2484. doi: 10.3390/molecules26092484 (PMC8123158; doi:10.3390/molecules26092484)
Supplement: Supplementary file 1 [file molecules-26-02484-s001.zip]

Archive with 1 entries (1 files):
- molecules-1185146-supplementary.pdf
